# Supplementary material for: SARs for the Antiparasitic Plant Metabolite Pulchrol. 3. Combinations of New Substituents in A/B-Rings and A/C-Rings
Source: Molecules. 2021 Jun 28;26(13):3944. doi: 10.3390/molecules26133944 (PMC8271509; doi:10.3390/molecules26133944)
Supplement: Supplementary file 1 [file molecules-26-03944-s001.zip]

Archive with 1 entries (1 files):
- molecules-1174607-supplementary.pdf
